# Supplementary material for: Two-stage strategy using denoising autoencoders for robust reference-free genotype imputation with missing input genotypes
Source: J Hum Genet. 2024 Jun 25;69(10):511–8. doi: 10.1038/s10038-024-01261-6 (PMC11422160; doi:10.1038/s10038-024-01261-6)
Supplement: Supplementary file 1 — Supplemental table1 [file 10038_2024_1261_MOESM1_ESM.txt]

# Randomly selected test 100 individuals are as follows
HG00097
HG00131
HG00157
HG00350
HG00584
HG00610
HG00731
HG01070
HG01134
HG01139
HG01342
HG01356
HG01363
HG01396
HG01468
HG01485
HG01497
HG01510
HG01623
HG01632
HG01668
HG01695
HG01757
HG01804
HG01807
HG01813
HG01816
HG02075
HG02154
HG02178
HG02232
HG02278
HG02339
HG02348
HG02397
HG02501
HG02580
HG02721
HG02733
HG02811
HG02885
HG02888
HG03012
HG03019
HG03081
HG03126
HG03189
HG03267
HG03280
HG03291
HG03446
HG03514
HG03611
HG03653
HG03695
HG03754
HG03771
HG03821
HG03919
HG03973
HG03985
HG03989
HG04094
HG04096
NA12760
NA18517
NA18526
NA18542
NA18545
NA18565
NA18639
NA18749
NA18877
NA18934
NA18946
NA19062
NA19066
NA19092
NA19098
NA19102
NA19116
NA19222
NA19391
NA19434
NA19472
NA19655
NA19717
NA19746
NA19783
NA19916
NA20274
NA20534
NA20752
NA20768
NA20807
NA20809
NA20881
NA20895
NA21094
NA21135
